# Supplementary material for: Pemphigoid associated with quinolone antibiotics: a real-world pharmacovigilance study of the FDA adverse event reporting system and literature-based evidence
Source: Front Immunol. 2026 Apr 15;17:1808910. doi: 10.3389/fimmu.2026.1808910 (PMC13124700; doi:10.3389/fimmu.2026.1808910)
Supplement: Supplementary file 1 [file Table1.xlsx]

## Sheet: Sheet2
Case No.	Year of Publication	Article Title	Journal/Source	Quinolone Agent	Patient Characteristics (Age/Gender)	Underlying Diseases/Indication for Quinolone Use	Core Clinical Manifestations	Diagnostic Basis	Treatment Regimen	Clinical Outcome	Key Conclusions/Specificities
1	2012	Levofloxacin-induced drug-induced bullous pemphigoid: A case report and review of the literature	The Journal of Dermatology	Levofloxacin	82-year-old/Female	Pulmonary infection/Anti-infective treatment	Urticarial erythema and tense bullae on the trunk and extremities appeared 2 weeks after medication initiation; symptoms exacerbated within 1 day of re-administration (increased bullae on extremities and chest, aggravated pruritus); no mucosal involvement.	Histopathology: Subepidermal bullae with eosinophilic infiltration; DIF: Linear IgG and C3 deposition at DEJ; Serum ELISA: BP180 positive, BP230 negative.	Discontinuation of levofloxacin; intravenous methylprednisolone 40 mg/d (tapering gradually), followed by oral prednisone 40 mg/d (tapering over 5 weeks).	No recurrence during 2-month follow-up.	First report of levofloxacin-induced DIBP; positive drug rechallenge suggests T lymphocyte-mediated type IV hypersensitivity.
2	2015	Localized ciprofloxacin-induced bullous pemphigoid: Diagnosis aided by indirect immunofluorescence of blister fluid	American Journal of Therapeutics	Ciprofloxacin	92-year-old/Female	Type 2 diabetes/Urinary tract infection	Intense pruritus and bullae (ruptured after scratching) on the trunk and upper extremities appeared 8 days after medication; no mucosal involvement; skin lesions limited to the upper body.	Histopathology: Epidermal erosion with dermal eosinophilic infiltration; DIF: Linear IgG and C3 deposition at DEJ; IIF of blister fluid: IgG positive; Serum IIF and BPAg ELISA: Negative.	Discontinuation of ciprofloxacin; topical corticosteroid therapy for 20 days.	Complete resolution of skin lesions within 30 days.	First report of localized DIBP induced by ciprofloxacin; IIF of blister fluid is crucial for diagnosis (negative serum antibodies).
3	2022	Levofloxacin-induced bullous pemphigoid in a hemodialysis patient: A case report	American Journal of Case Reports	Levofloxacin	27-year-old/Female	Hemodialysis after renal transplant failure/Urinary tract infection	Diffuse generalized bullae (involving the face) appeared 4 weeks after medication; no mucosal lesions; accompanied by intense pruritus.	Serum BP180 antibody elevated (116 RU/mL); DIF: Linear C3 deposition at BMZ; IIF on salt-split skin: IgG positivity on the epidermal side.	Discontinuation of levofloxacin; oral prednisone 60 mg/d (tapering gradually).	No new lesions during 3-month follow-up.	First report of levofloxacin-induced DIBP in a hemodialysis patient; onset in a young patient (27 years old), breaking the elderly-predominant feature of QAP.
4	2000	Ciprofloxacin-induced bullous pemphigoid	Journal of the American Academy of Dermatology	Ciprofloxacin	32-year-old/Female	Acute lymphoblastic leukemia/Urinary tract infection	Tense erythematous bullae on the trunk and extremities appeared 4 days after medication; no mucosal involvement; initially misdiagnosed as erythema multiforme.	Histopathology: Subepidermal bullae with eosinophilic infiltration; DIF: Linear IgG and C3 deposition at BMZ; IIF on salt-split skin: Anti-BMZ IgG (titer 1:160); Western blot: BPAg1/BPAg2 positive.	Discontinuation of ciprofloxacin; oral prednisone 40 mg/d for 4 weeks.	IIF negative at 7 months; no recurrence.	First report of quinolone (ciprofloxacin)-induced DIBP; onset in a young patient (32 years old) with hematological disease.
5	2002	Cross-reactivity between ciprofloxacin and norfloxacin in a patient with pemphigus vulgaris	Journal of the European Academy of Dermatology and Venereology	Ciprofloxacin + Norfloxacin	77-year-old/Male	Benign prostatic hyperplasia, hypertension/Urinary tract infection	Oral mucosal erosion, bullae on the face and chest appeared 2 weeks after ciprofloxacin administration; recurrence with extensive oral mucosal erosion 1 week after norfloxacin administration 10 months later.	Histopathology: Intraepidermal acantholytic bullae; DIF: Intraepidermal IgG deposition; IIF (monkey esophagus substrate): Titer 1:1250; HLA typing: A2/B51/B44, etc.	First episode: Prednisone 120 mg/d + azathioprine 150 mg/d; Recurrence: Prednisone 80 mg/d + azathioprine 100 mg/d.	Response to treatment within 2 weeks in both episodes; no recurrence during follow-up.	First report of cross-reactivity between quinolones (ciprofloxacin/norfloxacin) inducing pemphigus vulgaris; positive drug rechallenge.
6	2010	Ciprofloxacin-induced bullous pemphigoid: A case report	Pharmacologyonline	Ciprofloxacin	45-year-old/Female	No definite underlying disease/Urinary tract infection	Generalized tense bullae (predominantly on the face, extremities, and trunk) appeared 7 days after medication; some bullae ruptured to form erosions; accompanied by eosinophilia (15%).	Histopathology: Subepidermal bullae with lymphocytic and eosinophilic infiltration; DIF: Linear IgG and C3 deposition at BMZ; Tzanck smear: Inflammatory cell infiltration.	Discontinuation of ciprofloxacin; potent topical corticosteroids + oral tetracycline/nicotinamide.	Gradual resolution of skin lesions without sequelae.	Rare case of ciprofloxacin-induced DIBP in a middle-aged patient (45 years old) without underlying autoimmune disease, suggesting direct drug sensitization.
7	2011	Ciprofloxacin-induced bullous pemphigoid with dapsone hypersensitivity: A rare case report	World Journal of Dentistry	Ciprofloxacin	69-year-old/Female	Hypertension/Urinary tract infection	Oral mucosal bullae (ruptured to form ulcers) appeared 3 weeks after 1 week of medication initiation, followed by bullae on the trunk and extremities; skin lesions exacerbated after dapsone administration.	Histopathology: Subepidermal bullae with inflammatory infiltration; DIF: IgG and C3 deposition at DEJ; ESR elevated (80 mm/hr).	Discontinuation of ciprofloxacin/dapsone; prednisone 8 mg tid (for 3 weeks) + topical corticosteroids.	Complete remission within 2 months; abnormal blood glucose normalized with hypoglycemic therapy.	Ciprofloxacin-induced DIBP complicated with dapsone hypersensitivity, indicating the risk of multiple drug allergies; oral mucosal involvement (mucosal involvement rate of QAP: 10%-25%).
8	2022	Levofloxacin-induced bullous fixed drug eruption in a patient with diabetes mellitus and hypothyroidism	European Journal of Hospital Pharmacy	Levofloxacin	42-year-old/Male	Diabetes mellitus, hypothyroidism/Respiratory tract infection	Bullae (2.25-3.5 cm in diameter) on an erythematous base appeared on the buttocks and extremities 7 days after medication; accompanied by epidermal detachment and mild pigmentation.	Clinical diagnosis (patient refused biopsy); WHO-UMC causality assessment: "Possible"; Naranjo score: "Moderate"; Hartwig score: "Possible".	Discontinuation of levofloxacin; prednisone 10 mg bid + levocetirizine 10 mg/d + calamine lotion.	Gradual resolution of skin lesions after drug withdrawal; no recurrence.	Rare case of levofloxacin-induced BFDE; complicated with metabolic diseases (diabetes mellitus/hypothyroidism); large lesion area.
9	2013	Levofloxacin-induced drug-induced bullous pemphigoid: A case report	Chinese Journal of Dermatology	Levofloxacin	82-year-old/Female	Pulmonary infection/Anti-infective treatment	Erythema and bullae on the trunk and extremities appeared 1 week after the first medication; recurrence with increased bullae and hemorrhagic bullae the next day after re-administration half a year later; eosinophilia.	Histopathology: Subepidermal bullae with eosinophilic infiltration; DIF: Linear IgG and C3 deposition at BMZ.	Discontinuation of levofloxacin; prednisone 40 mg/d + topical corticosteroids.	Erythema resolved and bullae dried up within 1 week; medication discontinued after 2 months; no recurrence during follow-up.	First domestic report of levofloxacin-induced DIBP; positive drug rechallenge; good response to corticosteroids in elderly patients (82 years old).
