# Supplementary material for: Pemphigoid associated with quinolone antibiotics: a real-world pharmacovigilance study of the FDA adverse event reporting system and literature-based evidence
Source: Front Immunol. 2026 Apr 15;17:1808910. doi: 10.3389/fimmu.2026.1808910 (PMC13124700; doi:10.3389/fimmu.2026.1808910)
Supplement: Supplementary file 2 [file Table2.xlsx]

## Sheet: signal_PT
drugname	PT	Number of reports(a)	b	c	d	ROR	ROR_L	ROR_U	ROR(95%CI)	PRR	Chi_Square	PRR(Chi_Square)	IC	IC025	IC(IC025)	ROR_pass	PRR_pass	IC025_pass
OFLOXACIN	PEMPHIGOID	86	283814	6238	56703094	2.75	2.23	3.41	2.75(2.23-3.41)	2.75	94.77	2.75(94.77)	1.45	1.14	1.45(1.14)	Y	Y	Y
CIPROFLOXACIN	PEMPHIGOID	48	188193	6276	56798715	2.31	1.74	3.07	2.31(1.74-3.07)	2.31	35.31	2.31(35.31)	1.2	0.79	1.20(0.79)	Y	Y	Y
LEVOFLOXACIN	PEMPHIGOID	42	150121	6282	56836787	2.53	1.87	3.43	2.53(1.87-3.43)	2.53	38.64	2.53(38.64)	1.33	0.89	1.33(0.89)	Y	Y	Y
MOXIFLOXACIN	PEMPHIGOID	4	70200	6320	56916708	0.51	0.19	1.37	0.51(0.19-1.37)	0.51	1.85	0.51(1.85)	-0.96	-2.25	-0.96(-2.25)	N	N	N
NORFLOXACIN	PEMPHIGOID	3	1076	6321	56985832	25.14	8.09	78.08	25.14(8.09-78.08)	25.07	69.3	25.07(69.30)	4.65	3.2	4.65(3.20)	Y	Y	Y
