# Supplementary material for: Pemphigoid associated with quinolone antibiotics: a real-world pharmacovigilance study of the FDA adverse event reporting system and literature-based evidence
Source: Front Immunol. 2026 Apr 15;17:1808910. doi: 10.3389/fimmu.2026.1808910 (PMC13124700; doi:10.3389/fimmu.2026.1808910)
Supplement: Supplementary file 3 [file Table3.xlsx]

## Sheet: Sheet 1
Time to group	Number	Percentage	drugname
0-30 days	25	86.21%	CIPROFLOXACIN
31-60 days	3	10.34%	CIPROFLOXACIN
≥360 days	1	3.45%	CIPROFLOXACIN
0-30 days	10	58.82%	LEVOFLOXACIN
31-60 days	3	17.65%	LEVOFLOXACIN
61-90 days	4	23.53%	LEVOFLOXACIN
31-60 days	1	100.00%	MOXIFLOXACIN
0-30 days	34	75.56%	OFLOXACIN
31-60 days	6	13.33%	OFLOXACIN
61-90 days	4	8.89%	OFLOXACIN
≥360 days	1	2.22%	OFLOXACIN
